# Supplementary material for: Quantitative measures to assess the quality of cellular indexing of transcriptomes and epitopes by sequencing data
Source: Front Bioinform. 2025 Sep 18;5:1630161. doi: 10.3389/fbinf.2025.1630161 (PMC12488637; doi:10.3389/fbinf.2025.1630161)
Supplement: Supplementary file 5 [file Table1.xlsx]

## Sheet: PBMC
gene	entropy	group
LYPD2	0.036965	Top10
TNFRSF13B	0.339948	Top10
C1QA	0.35752	Top10
TCL1A	0.638175	Top10
IGHG1	0.747537	Top10
ICAM4	0.782243	Top10
CDKN1C	0.805121	Top10
SIGLEC1	0.858205	Top10
HES4	0.85998	Top10
AC064805.1	0.867174	Top10
LINC02397	0.895522	Top10
IGHD	0.952593	Top10
FCER2	0.96362	Top10
VPREB3	1.05116	Top10
SLC4A10	1.06123	Top10
FCRL1	1.09731	Top10
CPNE5	1.15807	Top10
LINC00926	1.21857	Top10
CD200	1.24118	Top10
LINC02446	1.24612	Top10
TSPAN13	1.26343	Top10
CTSL	1.29545	Top10
KLRC1	1.31623	Top10
IGHG3	1.34491	Top10
BATF3	1.41498	Top10
IGHG2	1.44283	Top10
SLC4A10	1.06123	Top20
LINC02446	1.24612	Top20
TCL1A	0.638175	Top20
IGHD	0.952593	Top20
FCER2	0.96362	Top20
LINC02397	0.895522	Top20
TSPAN13	1.26343	Top20
CD200	1.24118	Top20
LINC00926	1.21857	Top20
FCRL1	1.09731	Top20
VPREB3	1.05116	Top20
HLA-DOB	1.24414	Top20
PAX5	1.04882	Top20
CD79A	1.41729	Top20
CD22	1.21817	Top20
PKIG	1.42837	Top20
FCRLA	1.06035	Top20
TNFRSF13B	0.339948	Top20
IGHG1	0.747537	Top20
IGHG3	1.34491	Top20
IGHG2	1.44283	Top20
CPNE5	1.15807	Top20
BLK	1.33709	Top20
POU2AF1	1.3356	Top20
FCRL2	1.12713	Top20
COBLL1	1.4409	Top20
BANK1	1.2127	Top20
MS4A1	1.32193	Top20
CD24	1.07073	Top20
KLRC1	1.31623	Top20
SIGLEC1	0.858205	Top20
LYPD2	0.036965	Top20
C1QA	0.35752	Top20
CDKN1C	0.805121	Top20
HES4	0.85998	Top20
ICAM4	0.782243	Top20
AC064805.1	0.867174	Top20
BATF3	1.41498	Top20
CTSL	1.29545	Top20
SLC4A10	1.06123	Top30
LINC02446	1.24612	Top30
TCL1A	0.638175	Top30
IGHD	0.952593	Top30
FCER2	0.96362	Top30
LINC02397	0.895522	Top30
TSPAN13	1.26343	Top30
CD200	1.24118	Top30
LINC00926	1.21857	Top30
FCRL1	1.09731	Top30
VPREB3	1.05116	Top30
HLA-DOB	1.24414	Top30
PAX5	1.04882	Top30
CD79A	1.41729	Top30
CD22	1.21817	Top30
PKIG	1.42837	Top30
FCRLA	1.06035	Top30
CD19	1.07729	Top30
CD24	1.07073	Top30
MS4A1	1.32193	Top30
BANK1	1.2127	Top30
TNFRSF13B	0.339948	Top30
IGHG1	0.747537	Top30
IGHG3	1.34491	Top30
IGHG2	1.44283	Top30
CPNE5	1.15807	Top30
BLK	1.33709	Top30
POU2AF1	1.3356	Top30
FCRL2	1.12713	Top30
COBLL1	1.4409	Top30
ADAM28	1.44156	Top30
KLRC1	1.31623	Top30
SIGLEC1	0.858205	Top30
LYPD2	0.036965	Top30
C1QA	0.35752	Top30
CDKN1C	0.805121	Top30
HES4	0.85998	Top30
ICAM4	0.782243	Top30
AC064805.1	0.867174	Top30
BATF3	1.41498	Top30
CTSL	1.29545	Top30

## Sheet: CBMC
gene	entropy	group
ENHO	0.528282	Top10
C1QTNF4	0.376296	Top10
AVP	0.400264	Top10
CD34	0.201855	Top10
AP001171.1	0.386765	Top10
HTR1F	0.133746	Top10
CRHBP	0.510341	Top10
NPR3	0.304541	Top10
PROM1	0.329027	Top10
HOXA9	0.426034	Top10
ERG	0.521433	Top10
HBE1	0.101278	Top10
IFIT1B	0.336189	Top10
HBZ	0.343189	Top10
GYPB	0.343466	Top10
INSM2	0.0266821	Top10
TRIM10	0.395104	Top10
TSPO2	0.121704	Top10
RP11-73G16.2	0.0814575	Top10
SCT	0.253896	Top10
RP11-71G12.1	0.0384834	Top10
CLEC4C	0.29624	Top10
LILRA4	0.347412	Top10
PLVAP	0.368905	Top10
LAMP5	0.502056	Top10
ENHO	0.528282	Top20
C1QTNF4	0.376296	Top20
AVP	0.400264	Top20
CD34	0.201855	Top20
AP001171.1	0.386765	Top20
HTR1F	0.133746	Top20
CRHBP	0.510341	Top20
NPR3	0.304541	Top20
PROM1	0.329027	Top20
HOXA9	0.426034	Top20
ERG	0.521433	Top20
C19orf77	0.437777	Top20
CRYGD	0.549212	Top20
HBE1	0.101278	Top20
IFIT1B	0.336189	Top20
HBZ	0.343189	Top20
GYPB	0.343466	Top20
INSM2	0.0266821	Top20
TRIM10	0.395104	Top20
TSPO2	0.121704	Top20
RHAG	0.491843	Top20
GYPA	0.628028	Top20
ALAS2	0.676885	Top20
SELENBP1	0.264201	Top20
RP11-73G16.2	0.0814575	Top20
SCT	0.253896	Top20
RP11-71G12.1	0.0384834	Top20
CLEC4C	0.29624	Top20
LILRA4	0.347412	Top20
PLVAP	0.368905	Top20
LAMP5	0.502056	Top20
SMPD3	0.448291	Top20
SCAMP5	0.681923	Top20
ENHO	0.528282	Top30
C1QTNF4	0.376296	Top30
AVP	0.400264	Top30
CD34	0.201855	Top30
AP001171.1	0.386765	Top30
HTR1F	0.133746	Top30
CRHBP	0.510341	Top30
NPR3	0.304541	Top30
PROM1	0.329027	Top30
HOXA9	0.426034	Top30
ERG	0.521433	Top30
C19orf77	0.437777	Top30
CRYGD	0.549212	Top30
HBE1	0.101278	Top30
IFIT1B	0.336189	Top30
HBZ	0.343189	Top30
GYPB	0.343466	Top30
INSM2	0.0266821	Top30
TRIM10	0.395104	Top30
TSPO2	0.121704	Top30
RHAG	0.491843	Top30
GYPA	0.628028	Top30
ALAS2	0.676885	Top30
SELENBP1	0.264201	Top30
SOX10	0.683906	Top30
PHOSPHO1	0.332156	Top30
RHCE	0.73684	Top30
SLC4A1	0.566502	Top30
RP11-73G16.2	0.0814575	Top30
SCT	0.253896	Top30
RP11-71G12.1	0.0384834	Top30
CLEC4C	0.29624	Top30
LILRA4	0.347412	Top30
PLVAP	0.368905	Top30
LAMP5	0.502056	Top30
SMPD3	0.448291	Top30
SCAMP5	0.681923	Top30
LINC00996	0.694853	Top30
AC023590.1	0.652259	Top30
